# Supplementary material for: Causal Relationship Between Sjögren’s Syndrome and Gut Microbiota: A Two-Sample Mendelian Randomization Study
Source: Biomedicines. 2024 Oct 18;12(10):2378. doi: 10.3390/biomedicines12102378 (PMC11505323; doi:10.3390/biomedicines12102378)
Supplement: Supplementary file 1 [file biomedicines-12-02378-s001.zip]

Archive with 5 entries (5 files):
- Supplementary Figure S1.pdf
- Supplementary Table S6.pdf
- Supplementary Table S7.pdf
- Supplementary Table S8.pdf
- Supplementary Tables S1-S5.pdf
